# Supplementary material for: Night Warming Has Mixed Effects on the Development of the Fall Armyworm, Spodoptera frugiperda (Lepidoptera, Noctuidae), in Southern China
Source: Insects. 2024 Mar 7;15(3):180. doi: 10.3390/insects15030180 (PMC10971192; doi:10.3390/insects15030180)
Supplement: Supplementary file 1 [file insects-15-00180-s001.zip]

Archive with 1 entries (1 files):
- insects-2816426-supplementary.pdf
